# Supplementary material for: Immunogenicity and Protective Efficacy of an mRNA Vaccine Targeting HSV-2 UL41 in Mice
Source: Vaccines (Basel). 2025 Mar 5;13(3):271. doi: 10.3390/vaccines13030271 (PMC11945300; doi:10.3390/vaccines13030271)
Supplement: Supplementary file 1 [file vaccines-13-00271-s001.zip]

Archive with 4 entries (4 files):
- SEQ ID NO. 1.pdf
- SEQ ID NO. 2.pdf
- Table S3.xlsx
- vaccines-3455486-supplementary materials.pdf
