# Supplementary material for: Immunogenicity and Protective Efficacy of an mRNA Vaccine Targeting HSV-2 UL41 in Mice
Source: Vaccines (Basel). 2025 Mar 5;13(3):271. doi: 10.3390/vaccines13030271 (PMC11945300; doi:10.3390/vaccines13030271)
Supplement: Supplementary file 1 [file vaccines-13-00271-s001.zip › Table S3.xlsx]

## Sheet: Day 1 Control vs HSV-2
id	baseMean	log2FoldChange	lfcSE	stat	pvalue	padj	Significant
Scamp5	4602.03628483378	0.724211274256316	0.186220734148413	3.88899376628566	0.00010066070312655	0.000509448500416637	up
Plekhm2	14143.1226143089	-0.740929	0.190592922154608	-3.8875	0.000101283202050566	0.00051210277280746	down
Tmem251	2316.42720005235	-0.505681	0.130156083145103	-3.88519	0.000102250900422846	0.000516495602426037	down
Abcb1b	2130.23115634362	0.725648204383471	0.18691864847263	3.88216055654674	0.000103532479906551	0.000522463905847263	up
Zfp654	1993.9128561031	-0.698081	0.179898573264052	-3.88041	0.000104278773357167	0.000525975889178643	down
Cd300ld5	2556.79540273626	-1.83483	0.472947906885157	-3.87957	0.000104643109073981	0.000527460107089501	down
Syce2	394.188538536321	0.806545404941569	0.2078996442137	3.87949391636534	0.000104674018954292	0.000527460107089501	up
Arhgef3	4309.23815876865	-0.748646	0.19305073921005	-3.87798	0.000105328756401583	0.000530503466427644	down
Myo5a	32652.2743080159	-0.775776	0.200103640831462	-3.87687	0.000105807745438421	0.000532659136795059	down
Foxf2	1936.99654318074	1.2464530092946	0.321696373142167	3.87462562017683	0.000106788745637911	0.000536821576965169	up
Sp140	2426.59961681028	-0.974031	0.251567655376265	-3.87184	0.000108015222455963	0.000541943810650812	down
Psd4	4863.72034732141	-0.770548	0.199107528953512	-3.87001	0.000108830345015074	0.000545509493295328	down
Ubl3	9823.82569611641	-0.521809	0.134910249066717	-3.86782	0.000109812276374998	0.00055016740480251	down
Ralgapa2	2044.74702338849	-0.783137	0.202516049106351	-3.86703	0.000110166815937997	0.0005514147385186	down
Tyrobp	23789.3104710653	-0.731002	0.189117231249607	-3.86534	0.00011093515244842	0.000554198279519943	down
Msl2	3876.56012822384	-0.505941	0.130905272838105	-3.86494	0.000111117713228657	0.000554844948559535	down
Pycard	1966.81406861001	-0.903775	0.234283762858057	-3.85761	0.000114502351380844	0.00056933487317557	down
Dsel	1190.62866653336	0.520628381194334	0.13496205191049	3.85759088443339	0.000114510106121183	0.00056933487317557	up
Sh3bgrl3	18118.4622775744	-0.581638	0.150833961251023	-3.85615	0.000115188156424529	0.000572433626075468	down
Edem2	5428.04318801514	-0.654129	0.169647807363492	-3.85581	0.000115347730704531	0.000572954063214233	down
Tmc6	2185.87329922581	-0.699751	0.18160972333621	-3.85305	0.000116655461222075	0.000579174404907696	down
Epha2	1303.78848393863	1.37047934379963	0.356038274442993	3.84924723597115	0.000118481374189796	0.000587123545913949	up
Cd72	719.469856737255	-0.563913	0.146590247243114	-3.84687	0.000119638843627079	0.000592578169999274	down
Polr2l	1176.90539717083	0.512005226622741	0.133223839565685	3.84319524412372	0.000121442778282785	0.000600943278987195	up
Gbp7	3020.04758292871	-1.30369	0.339400904160925	-3.84114	0.000122464800225038	0.000605713685203953	down
Pald1	2587.07766373252	-0.760006	0.197881403843527	-3.84071	0.000122677363674233	0.000606477870771906	down
Pdia4	9507.48911117016	0.723178582875018	0.18836520740189	3.8392365174534	0.000123417496300386	0.000609559889528998	up
Ptpn18	676.880897979553	-0.838545	0.218521803244379	-3.83735	0.000124369388566426	0.000613879741221372	down
Frmd4b	2153.37159564362	-1.75233	0.456660515194146	-3.83727	0.000124409669937358	0.000613879741221372	down
2010315B03Rik	677.826578670355	-0.603242	0.157460203525568	-3.83108	0.000127584105526703	0.0006277642799491	down
Yars2	710.199776627034	0.5385282712111	0.140639113000757	3.82915008293746	0.000128586573991697	0.000631804022538697	up
Tspan7	994.253271578435	0.507949955295051	0.132783139348425	3.82541004669413	0.000130554599648699	0.000641172236920693	up
H3c15	105.581903563214	0.702508166708445	0.183701554843532	3.8241819308868	0.000131207006919132	0.00064407349355134	up
AA414768	367.971246961179	-0.588573	0.153968134231734	-3.82269	0.000132002132405382	0.000647672275766378	down
Stat5b	3396.6155815943	-0.595601	0.156232450202852	-3.81227	0.000137694851212176	0.00067402081338444	down
Rfx5	859.800393793019	-0.642522	0.168684887989706	-3.80901	0.000139524436458921	0.000682078132563374	down
Plxnc1	4740.77700934027	-1.10364	0.289972537637922	-3.80603	0.000141215470775884	0.000689316265292003	down
Gm2115	5832.61691505112	1.73625412966253	0.456644792205575	3.80219846869707	0.000143417763637735	0.000698760242052136	up
Igsf6	16296.9114704918	-0.734721	0.193244636773278	-3.80202	0.00014351922093654	0.000698928569651794	down
9930111J21Rik1	1246.9312593158	-1.08176	0.284585954579841	-3.80119	0.000144005067945655	0.000700914454388022	down
Fli1	2436.18195538058	-0.598319	0.157547159236115	-3.79772	0.00014603589079243	0.000709860826066877	down
Hexa	36004.2077309967	-0.917082	0.241558660511883	-3.79652	0.000146743158837756	0.000712635535666759	down
Smpdl3a	15661.311198467	-1.06363	0.28018917687954	-3.7961	0.000146988948395275	0.000713497469766284	down
Zfp709	940.712981314437	-0.566452	0.149242104545419	-3.79553	0.000147330224797426	0.000714654873345154	down
Ccdc58	447.634142117491	0.579465694614136	0.152672988121929	3.79546966193756	0.000147364215698398	0.000714654873345154	up
Tmc8	509.527688148418	-1.1354	0.299188618040004	-3.79493	0.000147682418764405	0.000715865682790244	down
Parvg	7713.34444833326	-0.875137	0.230733453556497	-3.79285	0.000148928038893505	0.000720979031270924	down
Card9	2056.07419778384	-0.510447	0.134594067777222	-3.79249	0.000149142013116704	0.000721295237296152	down
Ttc19	1105.04845190498	0.575485160930082	0.151764932150251	3.79195083328168	0.000149468510248331	0.000722511826956996	up
Ctdspl	799.26702368023	0.592320242930694	0.15622674759228	3.79141377554967	0.00014979215366226	0.000723406767062398	up
Gpr18	375.898771325585	-1.65342	0.436469420281573	-3.78818	0.000151757611937186	0.000731883663109809	down
Sfn	404.210072379644	-1.73106	0.457006733709867	-3.78782	0.000151976180023149	0.000732599527698116	down
Gm20634	890.763372805871	0.891449620566741	0.235386746673468	3.78716997946946	0.000152372866501295	0.00073417295363124	up
Ccne1	1112.14843685169	0.516890814826262	0.136608763070376	3.78373102287719	0.000154494785474921	0.000744053724790699	up
Pfkm	1007.23422361609	0.537679424669727	0.142352927204178	3.77708723824506	0.000158673165217422	0.000762068912120087	up
Kctd2	1060.41688171537	-0.561575	0.148725775847913	-3.77591	0.000159426816462505	0.000764985082575713	down
Dhx34	949.096645173185	-0.655039	0.173519069936796	-3.77503	0.000159989515150473	0.000766857015040112	down
Hyal1	3401.36581311707	0.645243597720514	0.170927537675242	3.77495403313222	0.00016003717143284	0.000766857015040112	up
Anln	2334.57064332714	1.21345005892448	0.32158838345092	3.77330190196274	0.000161101144999491	0.000771287057148128	up
Zcchc24	2415.97857437276	0.579401274980719	0.153553371103233	3.77328918810379	0.000161109358481449	0.000771287057148128	up
Arrdc2	694.736892095344	-0.619262	0.164141347829752	-3.77274	0.000161467555179586	0.000772647769769106	down
Ikbke	3738.4111095036	-0.960928	0.254780355315262	-3.7716	0.000162207084407528	0.000775831137234906	down
Cnrip1	800.815738826272	1.04949400332612	0.278282831695301	3.77132141761172	0.000162385350058511	0.000776328314284306	up
Rdh10	665.878501672009	0.718762794637057	0.190700172367404	3.76907260079599	0.000163855226266418	0.000782997115086461	up
Foxred2	1107.74741149505	-0.676124	0.179541099582609	-3.76584	0.000165987606423604	0.000792824205167338	down
Trem2	27909.3033350913	-1.27595	0.338977824901319	-3.76412	0.00016713600229837	0.000797944552106387	down
Eif2s3x	12566.2280123078	0.508040812080695	0.135030199943285	3.7624236081564	0.000168274715684532	0.000802281004126252	up
Hspe1-rs1	467.016944117667	0.776896358369443	0.20660796946595	3.76024390722972	0.000169747770556284	0.000808197452703256	up
Ogfrl1	1803.68982794745	-0.54884	0.14597637122554	-3.75979	0.000170057525003351	0.000809303374116174	down
Ift43	496.385465233857	0.547081980783101	0.145870801105639	3.75045572271112	0.000176513473141491	0.000839262512715527	up
Tm4sf1	3766.97416410779	1.44806400504252	0.38622294398672	3.74929565316636	0.00017733192620933	0.000842770382703666	up
Lix1l	1832.85043795116	0.641189378883852	0.171067885757756	3.74815749925045	0.000178138384367977	0.000846218082359205	up
H2-Q1	4420.50950395588	-1.21126	0.323336589086763	-3.74613	0.000179586507351468	0.00085169407339748	down
Cwc22	2668.98805201737	-0.875954	0.233832069425332	-3.74608	0.00017961727395124	0.00085169407339748	down
Ltbp1	2826.56364583933	1.47297699069596	0.393254865134001	3.7456039868548	0.000179960283869523	0.000852933359936951	up
Dgkd	5783.64989728234	-0.660751	0.176433539718128	-3.74504	0.000180363105957177	0.000854454877473319	down
Rpsa-ps10	4718.8243918919	-1.65822	0.443038880849266	-3.74284	0.000181951111849104	0.000861587177867518	down
Lats2	4595.93586049654	0.62795053546838	0.167785404404322	3.74258141044958	0.00018213949598351	0.000862088434546326	up
Rnf128	17676.061627053	-1.17508	0.314210451543179	-3.73979	0.00018417115782952	0.000869734138647	down
Flna	98723.8696808428	0.538681167812498	0.144211442534046	3.73535662875937	0.000187449350882374	0.000883617292110684	up
Polr1e	584.760804301292	0.588930981333876	0.157698801462916	3.73453048387542	0.000188065711846481	0.00088572336607229	up
Cd37	7002.90563433371	-0.890011	0.238488433114441	-3.73188	0.000190054001480586	0.000893074268765725	down
Evl	10255.1407097265	-0.791347	0.212169883617548	-3.72978	0.00019164852632212	0.000900162098003985	down
Nmi	700.631490733758	-0.963386	0.258799341611878	-3.72252	0.00019724329991887	0.000924362274989911	down
Itprid2	11048.0547524329	-0.672979	0.181333685413246	-3.71128	0.000206216850885189	0.000963390529672043	down
Actb	249637.008530684	0.634780365520698	0.171189471754735	3.70805727136161	0.000208855426465667	0.000975281083978703	up
Rps2-ps6	529.009420100741	0.549757685183935	0.148321149242521	3.70653604015042	0.000210113348175624	0.000979841087072573	up
Uba6	2992.66073985591	0.543603306000477	0.146822911892017	3.70244193495004	0.000213534241305189	0.000993576251525168	up
Ganc	947.632867515626	-0.719188	0.194298480832858	-3.70146	0.000214364330162351	0.000995856288903316	down
Mir7091	45.0903381824898	-1.05708	0.285640926930222	-3.70073	0.000214979409304013	0.000997634344553407	down
Helz2	5338.7741106064	-1.02058	0.27591610381636	-3.69887	0.000216563920817176	0.00100409530264369	down
Rps18	2067.43744100482	0.52367583287847	0.141623794559698	3.69765429959391	0.000217600952604359	0.00100800867002445	up
Cdkn2b	272.318719065763	0.59014734633509	0.15982070000234	3.69255888834456	0.000222008910960475	0.00102706159605541	up
Gm6736	257.314338344288	-1.79591	0.486666486351638	-3.69022	0.000224056698039977	0.0010347021519565	down
Mgmt	562.01664896112	0.505227918447199	0.13729594464764	3.67984589598644	0.000233374941700379	0.00107299059903264	up
Tmem50a	14140.2882093193	-0.585761	0.159316378522898	-3.67672	0.000236253438074406	0.0010847927095056	down
Dclre1c	1077.4587870097	-0.598994	0.163446733436198	-3.66477	0.000247563065095639	0.00113174782406523	down
Gm49450	1116.92692843643	1.73519365552265	0.473510057949624	3.66453389192265	0.000247789427797257	0.00113228712282159	up
Diaph3	1226.03219942855	1.0873343746252	0.29680791592312	3.66342781405752	0.000248862372596686	0.00113669276088543	up
Iah1	1290.18032294393	-0.707201	0.193090331697685	-3.66254	0.000249728804596113	0.0011396536010533	down

## Sheet: Day 1 Control vs UL41 mRNA+HSV2
id	baseMean	log2FoldChange	lfcSE	stat	pvalue	padj	Significant
Adcy9	777.206040008209	-0.550973	0.14179705714799	-3.88564	0.000102059160989493	0.000808271414477821	down
Rnf135	689.202492738815	-0.591301	0.152328479696064	-3.88175	0.000103708041555356	0.000819006144891679	down
5830417I10Rik	1029.97443358398	-0.845589	0.2178790786522	-3.881	0.000104026554420721	0.000820741229213635	down
Zfand2b	1092.11208521915	-0.529883	0.136553310352693	-3.88041	0.00010427938593613	0.000822115068293445	down
Atp8b2	2917.76594796597	0.536767051756552	0.138349119044463	3.87980100967643	0.000104541955382752	0.000823563548965482	up
2210406H18Rik	679.210104105544	-1.02062	0.263446479801754	-3.87411	0.00010701441772537	0.000839243699368777	down
Snapc1	1390.71547485948	0.753455665287119	0.194547704411749	3.8728581638387	0.000107566432786975	0.000842555836379611	up
Fcgrt	2828.36836314047	0.620422607073126	0.160252334747761	3.87153552582981	0.000108151890675576	0.000846258164791808	up
Gm2a	43422.4115922465	-0.906063	0.234249194800857	-3.86795	0.000109756162233758	0.000856885553582837	down
Nbl1	1045.74355655681	1.34379109184791	0.347564190353295	3.86631053815399	0.000110494228594425	0.000862003518967414	up
Dgkd	5874.76269808384	-0.668422	0.172942018603742	-3.86501	0.000111086574989702	0.000865977882345097	down
Abcc3	5660.9060226049	-0.949186	0.245675722764517	-3.86357	0.000111741490791466	0.000869260750757736	down
Rab43	7623.68860932268	-0.522674	0.13562492543013	-3.85382	0.000116291026264661	0.000900501156679504	down
Parp9	4182.64668951098	-0.850239	0.220729419427787	-3.85195	0.000117180149879238	0.000906042816904899	down
Klhdc2	1958.88103057279	0.528472707627309	0.137319797472628	3.84848155439968	0.000118852244368144	0.000916935409652609	up
Panx1	2249.58940849429	-1.01853	0.264869124955712	-3.84543	0.00012034265712194	0.000927748631952608	down
Naa10	1096.55731253615	0.506418017355559	0.131812554620625	3.84195586538096	0.00012205778726905	0.00093958411629513	up
2900026A02Rik	1254.30706053495	0.560291711706508	0.14584220014885	3.84176672550648	0.000122151900783863	0.000939616167590746	up
Ripk3	7041.61643246677	0.749510246844877	0.195132569070266	3.84103099967378	0.000122518639322454	0.000941743713290916	up
Marveld1	2208.18778804011	0.676543232646854	0.176145192772457	3.84082711539456	0.000122620453413331	0.000941833276732102	up
Cyp4v3	8611.1112638894	-0.605472	0.15782816283983	-3.83627	0.000124915240462167	0.000957347470189136	down
Eef2k	1824.10104102238	0.561570275467324	0.146439307158061	3.83483291723844	0.000125649678652475	0.000962270192964632	up
Nus1	13888.8081196535	0.513578328059829	0.133954259969256	3.83398279515486	0.000126084964311097	0.000964896364244482	up
Inpp1	741.936563284017	-0.671637	0.175237973914015	-3.83271	0.000126737909292694	0.000968474177374892	down
Tnc	19786.8804448389	1.56743118405152	0.409081145874003	3.83158989325381	0.000127317838800802	0.000971484400374858	up
Topbp1	5753.28911728287	0.579806979164567	0.151429537088142	3.82888959653282	0.000128722732290244	0.000980771452592185	up
Mrtfb	4650.58972559827	-0.507477	0.132586929818713	-3.82751	0.000129447561842247	0.000985546619285565	down
5430427O19Rik	528.808775888718	-1.16259	0.303774729845539	-3.82716	0.000129632496161054	0.000985546619285565	down
C5ar1	2796.71073578158	-1.18447	0.309670864449579	-3.82492	0.000130812163534669	0.000993069665903454	down
P2ry6	4626.42262952424	-0.970076	0.253833146104774	-3.82171	0.000132531291759294	0.00100494535134598	down
Kank2	1488.2465215803	0.700500877342303	0.183298657955925	3.82163669474733	0.000132568896625958	0.00100494535134598	up
Gm4131	351.734057280509	-1.50525	0.394173896647191	-3.81874	0.000134132644948448	0.00101606208058846	down
Taf9b	499.381706338461	0.557224325100956	0.146111197133603	3.81370035994869	0.000136901439398699	0.00103598681499592	up
Gm4737	2625.56993466682	0.834350957791662	0.218783466607402	3.81359236476891	0.00013696130495016	0.00103598681499592	up
Nol4l	1598.95406026223	-0.511822	0.134274330732097	-3.81176	0.000137979467049244	0.0010429330772767	down
Col1a1	24773.0721563728	1.1762583700834	0.309347754164112	3.80238212254608	0.000143311458785641	0.00107933056847498	up
Otud1	811.409863831984	-0.72963	0.192085485320902	-3.79847	0.00014559479202812	0.00109363619483079	down
Slc2a6	2816.42545052811	-1.52433	0.40171993878067	-3.79452	0.000147930521311745	0.0011093196163837	down
2510016D11Rik	139.210098716474	-1.28753	0.339545098012521	-3.79193	0.000149484061945252	0.001118560538023	down
2510009E07Rik	3542.54438627828	-1.32549	0.349597570342784	-3.79147	0.000149757446411989	0.0011190030652501	down
Egr1	5566.57259441577	1.17236546271681	0.309485870081477	3.78810658595874	0.000151799728940508	0.00113345244354006	up
Bnip3	4684.52265223818	0.760796563444126	0.200979331870669	3.78544677386877	0.000153432672946238	0.00114482692971172	up
Alox5ap	8842.28669184702	-0.937398	0.247730779533259	-3.78394	0.000154366640003859	0.00114933280219552	down
Slc30a4	825.713676961797	0.517055045446186	0.136675031787411	3.78309804420189	0.000154888366956634	0.00115239592680128	up
Sqstm1	57885.7432519724	-0.609337	0.161271230703576	-3.77834	0.000157879788448569	0.00117049966263836	down
Ctss	300728.831768104	-1.17661	0.311469877734122	-3.77762	0.000158337331863889	0.00117221245120495	down
Tulp3	1263.45443553291	0.507564078100673	0.134453506919266	3.77501554054254	0.000159997688578172	0.00118302364168749	up
Ankrd50	4187.32794634846	0.503639992961453	0.133415476078432	3.77497429657543	0.000160024162904884	0.00118302364168749	up
Nckap1	5126.24749129789	0.642662563528125	0.170290262274865	3.77392432745688	0.000160699523499267	0.00118633725969847	up
Erbin	13724.6503692325	-0.535223	0.141894230168904	-3.77199	0.000161952648073856	0.00119305878827891	down
Oas1a	4529.05833974827	-1.14741	0.304470632444789	-3.76855	0.000164198714580884	0.0012072322385631	down
Ier5l	776.946031727914	0.842395480362402	0.223631387462257	3.76689287636145	0.000165291882053413	0.00121337947992266	up
Sntb1	407.387037560255	-0.732073	0.194387462785189	-3.76605	0.000165849589704736	0.0012166185491964	down
Ccdc80	854.557517085415	0.921166648659348	0.244806270918471	3.76283926552735	0.000167995180645037	0.00122976710372674	up
Nsmce1	1177.35669637902	0.580396641023862	0.154290198064593	3.76172075935039	0.000168748386424155	0.00123355188564501	up
Selenop	27894.0556735335	-1.42094	0.377849141394947	-3.76061	0.000169497439972657	0.0012372957777459	down
Pim3	1708.54843849898	0.56638122050373	0.150806371630342	3.75568495137625	0.000172868043818722	0.00125916337159907	up
Procr	3458.96640822948	-0.872687	0.232438966332815	-3.75448	0.000173702208249555	0.00126269538439447	down
Cd84	36550.7696492971	-1.16887	0.311427535708497	-3.75327	0.00017453929901889	0.00126789813459759	down
Rasgef1a	461.655418680315	-0.891245	0.237762213412521	-3.74847	0.000177916508845784	0.00129153290577002	down
Samhd1	20949.9326410866	-0.545998	0.145765844450703	-3.74572	0.000179875733120108	0.00130484854734212	down
Rbfox2	2488.1358607518	1.07159438855911	0.286124306397179	3.74520571863474	0.000180246017768631	0.00130662727384533	up
Alox5	5270.68380800124	1.4193594897704	0.37919709534896	3.74306530081467	0.000181788961501836	0.00131507444033808	up
Lamb1	3468.59883147658	1.39221611028967	0.37252780950215	3.73721390666175	0.000186070619331278	0.00134140351244619	up
Rad18	1031.97512507754	0.60339391182572	0.161490568037137	3.73640342689834	0.00018667109441489	0.00134480431190203	up
Col1a2	17699.9980417259	0.846419538249698	0.226743918746743	3.73293159493767	0.000189264007839209	0.00135973303018458	up
Nxpe5	688.577991046737	-1.213	0.324962336490249	-3.73274	0.000189406149671209	0.00135981899619618	down
Rpl34-ps1	3276.66815909156	-1.35081	0.362065120955227	-3.73086	0.000190829068563501	0.00136909371580655	down
Plekhn1	2965.01078971502	-0.652256	0.17505026049213	-3.72611	0.000194458030165972	0.0013932157634525	down
Rnls	209.555378710916	-0.842703	0.226505139097708	-3.72046	0.000198860624882382	0.00141988932844933	down
Eno1	71781.6050426261	0.555733881398898	0.149453621191431	3.71843704400493	0.000200459236052765	0.00143032594249124	up
Trim13	1247.68476541198	-1.12865	0.303651774029197	-3.71691	0.000201677281362309	0.00143705380703321	down
Nlrc5	2764.30728272283	-0.663495	0.17864919118281	-3.71395	0.00020404585645399	0.00145294002489324	down
Gm4786	245.713223775994	0.624960444199248	0.168488433518128	3.70921867542917	0.000207899814640939	0.00147535425525764	up
Mcm6	4722.3880457917	0.572493893561099	0.154414395348744	3.70751633789146	0.00020930191730481	0.00148429587791313	up
Rnasel	3427.97296048886	1.15557225313914	0.312191459421571	3.70148579746604	0.000214340655815708	0.00151370341573875	up
Lpar5	333.155438907644	-0.840401	0.227086157154966	-3.7008	0.000214917434850409	0.00151588624203063	down
B4galt6	4509.98586634108	-0.76619	0.207202221669381	-3.69779	0.00021748422179766	0.00153192190215668	down
Wdr91	8617.74370283229	-0.900668	0.243812037519099	-3.69411	0.000220660663080738	0.00155220288655986	down
Gm5424	4261.39041145616	-0.666518	0.180463612603367	-3.69336	0.00022130620562162	0.00155569624759317	down
Zfp758	413.680962049132	-0.564177	0.152969076444201	-3.68818	0.000225865031121381	0.00158560894831582	down
Adam19	4142.7405642944	0.650674360722863	0.176484457346761	3.68686495403049	0.000227033759882464	0.00159274322077382	up
Timm23	3857.07924726526	0.53989747863038	0.146521518024872	3.68476580032928	0.000228913029131124	0.00160484933040518	up
Leng9	323.092033326055	-0.778577	0.211318787870467	-3.68437	0.000229266322591383	0.00160624815948329	down
Tfrc	14525.1380046153	-0.936471	0.254195024143313	-3.68406	0.0002295449900031	0.00160712263108069	down
Atp6v0a1	25305.7313108682	-0.508179	0.138205020723219	-3.67699	0.000235998186354293	0.00164788573172256	down
Tmem131l	3496.92742429991	-0.760243	0.206931451227585	-3.67389	0.000238889184090504	0.00166695819439506	down
Galnt11	1334.37797001771	-0.746933	0.203606864090079	-3.66851	0.000243972121880046	0.00169902185677264	down
Bola3	1101.82645599645	0.651857082938037	0.177740237586631	3.66747052771503	0.000244961775097287	0.00170364227873918	up
H2-DMa	3971.54302979586	-0.597399	0.162962473079921	-3.66587	0.000246499774340386	0.0017120589380051	down
Inhba	43033.1392358794	1.19747940556865	0.327245191416882	3.65927273181277	0.000252932043601837	0.00175207435508275	up
Gm20427	3060.22399515842	1.0305598011022	0.281656721839895	3.65892137908219	0.000253279020779984	0.00175331520945508	up
Mier1	5784.95914836914	-0.503434	0.137756866053598	-3.65451	0.000257670007703902	0.00177899596858887	down
Mga	5128.67429896216	-0.505521	0.138384025590284	-3.65303	0.000259161369978173	0.00178811074689036	down
Cpeb2	4757.83257676917	-0.509438	0.139504147637825	-3.65178	0.000260432122768745	0.00179569237916984	down
Eno1b	28891.3364224893	0.582882464053882	0.159797178344065	3.64763927682664	0.000264660853088076	0.00182004428660832	up
Ifnar1	11351.3068284389	-0.641426	0.175907895174007	-3.64637	0.000265968914061646	0.00182783636597892	down
Gm4735	28635.2694545035	0.53108852801612	0.145838519763026	3.64162039548322	0.000270927369253814	0.0018558080650658	up
Fkbp10	1763.99595482533	1.10078030725975	0.302322696550803	3.64107729859036	0.000271499599310775	0.001858509052687	up
Gngt2	3010.85685496868	-0.920666	0.253064414046862	-3.63807	0.000274689571849387	0.00187665615927972	down

## Sheet: Day 1 HSV-2 vs UL41 mRNA+HSV-2
id	baseMean	log2FoldChange	lfcSE	stat	pvalue	padj	Significant
1810026B05Rik	1600.08710601251	0.575854841039229	0.0801757346241374	7.18240804077229	6.8494131759088e-13	1.02067004330304e-11	up
Acta2	29914.6819480399	-1.59759	0.0425238518834869	-37.5694	0	0	down
Col3a1	14995.7655275193	-1.88204	0.0479265803727132	-39.2692	0	0	down
Sparc	49544.0809492569	-1.57705	0.041378414495105	-38.1129	0	0	down
Timp3	17713.387032784	-2.01468	0.0482229026903115	-41.7784	0	0	down
Mir142hg	148.610241426836	0.852056364388319	0.22021660897971	3.86917393895037	0.000109204716801835	0.000602298031526909	up
Tspyl3	431.321866165463	0.522261657173943	0.136836430258181	3.81668577723452	0.000135256243579064	0.000728667725851936	up
Hnmt	527.388833098286	0.515649866169684	0.136391795277943	3.7806516522411	0.00015641840535156	0.000831525018983408	up
Klk1b11	146.938818422973	0.897126429507101	0.238118980279855	3.76755531395579	0.000164854020911654	0.000873701218895552	up
Spint2	764.811638975434	0.500696471943944	0.133396154801181	3.75345505790779	0.000174413814319821	0.000919236480517078	up
Zfp1	384.841432676902	0.549561374470447	0.146543736803021	3.75015259239054	0.000176726994347492	0.00093095823648709	up
B4gat1	776.829328637079	-0.634481	0.173141156218908	-3.66453	0.000247792821798663	0.00125835868571163	down
Hspa1b	539.202137422773	-0.743282	0.206182928271759	-3.60497	0.000312193885912545	0.00155442198867609	down
Tmod1	470.221191432337	-0.597707	0.167449833372606	-3.56947	0.000357705852346265	0.0017560274787846	down
Sergef	477.731764257011	0.509068149777325	0.143212237061159	3.55464142048091	0.000378494899865174	0.00184496394026673	up
Oas1c	280.349784701579	0.623678869314264	0.177039516253915	3.52282294095158	0.000426976504423866	0.00204972268621861	up
Got2-ps1	310.449596753089	-0.633669	0.181560122993695	-3.49013	0.000482778840273867	0.00228712370317497	down
Zbtb9	645.160317333683	-0.502895	0.144152669797514	-3.48863	0.000485509429679292	0.00229797530694603	down
Tmem158	477.111434430767	-0.513554	0.147484417905862	-3.48209	0.000497518162135772	0.00234525032566348	down
Gm48780	178.690113321099	0.705614637416583	0.206414895165181	3.41842887283848	0.000629837772477488	0.00289964097457022	up
Zfp658	407.697879412594	0.507407306093444	0.148571586535021	3.41523785218406	0.000637263377469455	0.00292737609544676	up
Cpe	1902.68771327784	-0.849554	0.252411126399675	-3.36575	0.000763347840782848	0.00344000498050804	down
Gm42793	467.53243606818	0.519378948695407	0.15533417799373	3.34362311890157	0.000826919921744515	0.00369461313196887	up
Slx1b	446.977547629942	0.562345827222048	0.168428139803128	3.33878785266738	0.000841447996530135	0.00375310237905798	up
Bmyc	450.302578256891	0.560091699080044	0.168397279737644	3.3260139353358	0.000880975240347	0.00391436297773916	up
Batf3	145.015886868505	0.772326746108485	0.233941061081752	3.30137318578115	0.000962128174601935	0.00423531011879133	up
Inka1	233.17226935393	-0.656589	0.199184820545972	-3.29638	0.000979397414144	0.00429864932275136	down
Il18	422.364962497062	0.505164282567689	0.154076836272134	3.27865170904376	0.00104304282312565	0.00454742292586415	up
Sfn	262.535614068687	0.736870034405685	0.226638562775898	3.25130033203709	0.00114878434842594	0.00494038752723645	up
Zfp677	313.674569537341	0.58764391227445	0.182604177579353	3.21812961819606	0.00129029494574227	0.00545793024666	up
Cmpk2	430.100766370624	-0.509667	0.161020376608536	-3.16523	0.00154958129627539	0.00639546670126145	down
Apoc2	248.784815481694	-0.603361	0.191440438965642	-3.15169	0.00162329702088203	0.00667334147191408	down
Qpct	296.601020926675	-0.703735	0.227189119344265	-3.09757	0.00195111566619611	0.00785106095881532	down
Mir142b	87.3097563549173	0.892346136114046	0.291876403860083	3.05727398416835	0.00223360013489058	0.00880459887134603	up
Dnmt3aos	298.514741365873	-0.522644	0.171988639099268	-3.03883	0.00237501764828536	0.00929192297902204	down
Gm11451	239.857776739019	-0.617589	0.204173456686853	-3.02483	0.00248775242847096	0.00967860777199538	down
Rnf113a1	249.882953924058	0.524096094343159	0.173853936074529	3.01457709947093	0.00257337795917234	0.00996639956925498	up
Fignl2	396.959122076688	0.590128413089262	0.196129576088778	3.00887007894281	0.00262221223687864	0.0101337880230981	up
Magohb	282.259889664779	0.538141477440732	0.180572492537358	2.98019631827034	0.00288063703671183	0.0110062671856225	up
Gm20634	833.796064530631	-1.43175	0.482070933786942	-2.96999	0.0029780935098619	0.0113042023270412	down
Gm13493	549.830418797582	-0.651491	0.221098452669042	-2.94661	0.00321279888395119	0.0120722651589044	down
Serpinb1c	207.407471272159	-0.575776	0.195674693968745	-2.94252	0.00325555584171601	0.0122153506905767	down
Cited4	129.749536292314	0.81540059322927	0.279562199369897	2.91670545970484	0.00353749652168919	0.0131457448116561	up
Cd300ld2	96.6640395591164	-0.849214	0.292965223077114	-2.89868	0.00374731366042857	0.0138173097412061	down
S100a4	2817.88562244009	-1.45089	0.50127260152414	-2.89442	0.0037986122425179	0.0139571943318122	down
Smagp	162.649902716317	0.715476875901543	0.247810480030943	2.88719377732615	0.00388694761407515	0.0142516864782833	up
Ccdc69	231.959855453586	0.579091396552117	0.200662309741546	2.8859001837365	0.00390295918711867	0.0142812447794068	up
Kank3	432.95132224783	0.50913332290927	0.176610969589299	2.88279558225199	0.00394163138232087	0.0144016374325722	up
Htra1	1133.73461514442	-0.857141	0.298068819694244	-2.87565	0.00403197561444795	0.0146906233932764	down
Cebpb	20417.6690188909	0.762652540899378	0.271979449871456	2.80408148946483	0.00504601497976839	0.017813677755546	up
Hspa1a	268.554297963463	-0.547938	0.198626774699946	-2.75863	0.00580436341695893	0.0200769471038255	down
Gm6741	197.992122276006	-0.562287	0.204484966482048	-2.74977	0.00596366575627658	0.020539549123002	down
AA414768	251.562597282577	-0.664423	0.24330652712943	-2.7308	0.00631799274128448	0.0216102659382638	down
Rtp4	360.491038102673	0.587657448523906	0.215734802244564	2.72398075048511	0.0064500265735295	0.022025818106273	up
Rps19-ps6	836.130369309394	-1.14275	0.421460583189911	-2.71139	0.00670009886799497	0.0227681303757565	down
Gm10074	96.4663552821518	-1.06825	0.395152490015821	-2.70339	0.00686352792561992	0.0232177502302544	down
Gm10709	292.083634632916	-0.641566	0.238963725263669	-2.68478	0.00725770864032781	0.0243931867621829	down
Gstm2-ps1	179.574974513312	0.607048033716311	0.226219259403659	2.68344983232888	0.00728669066821669	0.024466978695015	up
Fam83f	219.630698395103	-0.507405	0.190335218825252	-2.66585	0.00767938149253774	0.0256126497672571	down
Gm5587	75.7117449267961	-0.899879	0.338917770646429	-2.65515	0.00792722544101803	0.0262965376172989	down
Fahd1	215.20537744346	-0.55096	0.208302056613536	-2.645	0.00816901732503107	0.0270128379161996	down
U2af1l4	419.443976285368	-0.5875	0.222232462619168	-2.64363	0.00820226725306932	0.0270994716448479	down
H2-T-ps	96.7993608288591	0.815453705932935	0.316845076425403	2.57366696409727	0.0100627081712293	0.032445678813857	up
Gm37486	69.3749168763523	-0.906701	0.354321017826894	-2.55898	0.0104979614159578	0.033617935300765	down
Them6	289.426592997203	0.524618493970399	0.205717010507815	2.55019501146439	0.0107662678065088	0.0343484444731751	up
Gm38102	239.929600147303	0.560497178780625	0.2206511692733	2.54019582414444	0.0110790417523208	0.035129232401684	up
H2-Q5	650.080203716453	1.06224470955749	0.419246473592275	2.53369980779026	0.0112865374269599	0.035683768148312	up
Rpl15-ps2	227.954321127717	-0.589416	0.244011496726237	-2.41552	0.0157125470247525	0.0471376410742576	down
Rpl17-ps3	4119.6680854093	-0.6595	0.278288513354501	-2.36984	0.0177956397106639	0.0522465577340065	down
Gm7809	280.127922365479	-0.527289	0.226371617566636	-2.32931	0.0198427458494166	0.0571169256387451	down
Gm5526	233.720860454954	-0.513683	0.221162115033982	-2.32265	0.0201977259302328	0.0579153019673929	down
Gm10499	347.089355435254	1.37815183318796	0.596294097206613	2.31119482759267	0.0208220959430902	0.0593634318290176	up
Gas1	757.976892008072	-1.10716	0.486400782012821	-2.27623	0.0228323426723912	0.064235564652787	down
Gm11478	116.053465715297	-0.693239	0.30587256306803	-2.26643	0.0234249448128972	0.0656552115684261	down
Gm13502	172.684616581986	-0.535518	0.238872274225035	-2.24186	0.0249704232191268	0.068932621814746	down
Gm8717	132.421438314059	-0.594072	0.26900174699145	-2.20843	0.0272141950917766	0.0740889971145944	down
Nme3	254.963315922249	-0.645675	0.293561049723082	-2.19946	0.0278453839422627	0.0755193430694977	down
Rps13-ps5	63.5568352359928	-0.766914	0.35065331697171	-2.1871	0.0287351121552733	0.0772747067302716	down
Anxa9	187.866806899861	0.544345831117984	0.251816556076927	2.16167610104116	0.0306431510193072	0.0814085339643141	up
Rps15a-ps7	141.439879333468	-0.723521	0.33480198569504	-2.16104	0.0306921585943594	0.0815179986464985	down
Gm14176	168.464735614435	-0.517939	0.239821363010559	-2.15969	0.0307969859520962	0.0816907444979092	down
Gm34432	125.846005459805	-0.865687	0.402072131658005	-2.15306	0.0313135821758385	0.0826849543500529	down
Gm9774	313.945143809524	-0.515174	0.241827456001629	-2.13034	0.0331437075837585	0.086641433788774	down
H2-Ke6	132.578058082207	0.576294576504609	0.273799572600285	2.10480451459993	0.0353083280360334	0.0912495780960922	up
Gm16385	203.876918551101	-0.546879	0.266520382417944	-2.05192	0.0401771523518911	0.101423346157413	down
Gm5786	326.875713614704	-0.512361	0.25118930484398	-2.03974	0.0413760447602232	0.103897635472426	down
Gm15122	55.0508164814001	0.740331798995134	0.370793536220318	1.99661462964458	0.0458670623793559	0.112815477658289	up
Gm10073	446.024714773419	-0.502025	0.253206724231004	-1.98267	0.0474043732219642	0.116104591483385	down
Rpl30-ps8	95.8697778292652	-0.674062	0.340266650921973	-1.98098	0.0475934449610884	0.116513036340176	down
Ndufab1-ps	121.345093248917	-0.590907	0.298746171137349	-1.97796	0.0479337241567344	0.117099083849684	down
Siglecf	991.158784117092	1.02042803159508	0.095358108641351	10.7010095537128	1.00675311759457e-26	3.20626312999783e-25	up
Map4k2	1774.24917636104	0.824478443438065	0.0755557923772626	10.9121804893701	1.0080889401165e-27	3.44133891126044e-26	up
F2r	10616.5405618369	-0.511858	0.0444201807365977	-11.5231	1.00910088675086e-30	3.77210534287073e-29	down
Creb3l1	2458.81424007035	-0.94512	0.0986995793268737	-9.57572	1.01148369926047e-21	2.64148968061872e-20	down
Nupr1	1058.27403202287	-0.775962	0.120029806605997	-6.46474	1.01471280440735e-10	1.26942394668733e-09	down
Pilra	5350.17089103089	0.506335546909718	0.0504400398073292	10.0383653312689	1.0337298365708e-23	2.96657743758753e-22	up
Pltp	5140.93881900992	-0.791783	0.0644296301649436	-12.2891	1.03634813256859e-34	4.52957849071611e-33	down
Fam102a	1316.4965748846	1.48350295860973	0.108298714444743	13.6982508630483	1.03999505530153e-42	5.96911447674715e-41	up
Neat1	24955.2892123754	0.608820220110616	0.0415079207567619	14.6675672741674	1.04007634294635e-48	7.00944353446296e-47	up
Timp2	37136.8611273949	-0.501481	0.0421049716830109	-11.9103	1.04657259896209e-32	4.22104145511892e-31	down

## Sheet: Day 7 Control vs HSV-2
id	baseMean	log2FoldChange	lfcSE	stat	pvalue	padj	Significant
Cdkn1c	16698.7892920567	-0.632443	0.17060010780234	-3.70717	0.000209590074089997	0.546768105782279	down
Kazald1	612.211386505925	-1.48209	0.416546678708593	-3.55803	0.000373642817876824	0.779792560908931	down
Id2	27010.0094296865	-0.736402	0.211622381044277	-3.47979	0.000501799291153738	0.85950446581231	down
Stab1	4070.91571081037	0.913872012433777	0.270699493162668	3.37596499260756	0.000735572779698225	0.868020148592566	up
Fzd7	4607.78309072724	-0.64031	0.201721225345449	-3.17423	0.0015023435352626	0.999599636890184	down
Rims3	1290.80577713458	-0.749362	0.244467061961271	-3.06529	0.00217460198216494	0.999599636890184	down
Esam	380.849998476596	-0.90345	0.301114959915165	-3.00035	0.00269669807885155	0.999599636890184	down
9330151L19Rik	307.399231178227	0.602232674837236	0.201128981319079	2.99426105023537	0.00275110451114073	0.999599636890184	up
Oasl2	1460.28229126058	0.704910673421839	0.238909555116108	2.95053361544815	0.00317225522725603	0.999599636890184	up
Tcf7l2	1125.11918318211	-0.55519	0.188195102801088	-2.95007	0.00317697151149995	0.999599636890184	down
Gm10443	331.45130937328	-0.683135	0.2363571819635	-2.89026	0.00384918512971831	0.999599636890184	down
B3gnt7	1728.64218153435	-0.75063	0.261396343682713	-2.87162	0.00408378342940483	0.999599636890184	down
Gm10171	555.794591873887	-0.785617	0.285936629185647	-2.74752	0.00600474116786205	0.999599636890184	down
Gm10273	598.321587716992	-0.683125	0.250749898121047	-2.72433	0.00644323095120663	0.999599636890184	down
Siglecf	2534.75889875158	-0.778379	0.285838448711292	-2.72314	0.00646637282032942	0.999599636890184	down
Btg3	933.182465450686	-0.55799	0.206712450723899	-2.69935	0.00694747161863131	0.999599636890184	down
Usp18	332.052512816225	0.805616811536806	0.298679909791096	2.69725811856671	0.00699130552036558	0.999599636890184	up
Cfh	1164.43393980505	0.742416962334146	0.276840085197424	2.68175384285373	0.00732373275293546	0.999599636890184	up
Gpr157	2243.03119277913	-0.547701	0.20428896361595	-2.68101	0.00734003080822209	0.999599636890184	down
Tmem151a	2401.80197690384	-0.803808	0.300621415722779	-2.67382	0.00749924445284646	0.999599636890184	down
Gdf15	304.148074071168	-0.845658	0.317411955032052	-2.66423	0.00771651070697143	0.999599636890184	down
Ly75	3725.48247988742	-0.555258	0.209129437661985	-2.65509	0.00792863882362285	0.999599636890184	down
Golim4	4000.91333218942	-0.662469	0.250120566609123	-2.6486	0.00808258400182339	0.999599636890184	down
Dennd3	2178.06	-0.816634	0.308929025020243	-2.64344	0.00820691201313738	0.999599636890184	down
Id3	2797.65392426311	-1.57571	0.598990229080324	-2.6306	0.00852333161342259	0.999599636890184	down
Pf4	970.96800848718	0.598559816853787	0.227666846418528	2.62910400117474	0.00856101745647926	0.999599636890184	up
Smad7	1339.71105642944	-0.554184	0.211863231745218	-2.61576	0.00890285638750908	0.999599636890184	down
Rpl17	7909.96178204483	0.645482464291825	0.247318097261956	2.60992815098419	0.00905612410115516	0.999599636890184	up
Me1	2211.86696583516	-0.627097	0.242654341407869	-2.58432	0.00975711135043513	0.999599636890184	down
Cd83	1948.89890215836	0.618544931895348	0.239818523859926	2.57922082889907	0.00990234618998242	0.999599636890184	up
Gm1673	135.465273585746	-0.874664	0.343266700946523	-2.54806	0.0108323536136344	0.999599636890184	down
Rarres1	222.416045829142	-1.02728	0.405164346051576	-2.53547	0.0112296867552515	0.999599636890184	down
Dusp2	467.116528890679	-0.668857	0.26426472120297	-2.53101	0.011373383594517	0.999599636890184	down
Slc2a3	828.434752699486	-0.512356	0.203546444752605	-2.51714	0.0118310536512187	0.999599636890184	down
G530011O06Rik	298.20493575921	0.722844255167906	0.288324700415412	2.50704935833263	0.012174370997492	0.999599636890184	up
Slc36a2	1485.1646244246	-0.775767	0.311703804951016	-2.4888	0.0128176475207391	0.999599636890184	down
Cst7	138.733335407986	0.987684442852654	0.397011288325661	2.48779939486878	0.0128536212969838	0.999599636890184	up
Rnasel	2153.96107142496	-0.532602	0.214621484404994	-2.48159	0.0130798130330544	0.999599636890184	down
Gm10233	475.050674142927	-0.721642	0.292050789347253	-2.47095	0.0134755944114035	0.999599636890184	down
Rtp4	299.550276840833	0.979281565932991	0.400224048187324	2.44683339336631	0.0144117440648808	0.999599636890184	up
Slc7a2	20172.6962248469	-0.594428	0.244086174095705	-2.43532	0.0148786657792344	0.999599636890184	down
Fut7	698.155219717874	-0.514288	0.214168069775014	-2.40133	0.0163356789674687	0.999599636890184	down
Irf7	653.825591867612	0.665036580195874	0.283819530151561	2.34316708170414	0.0191208182055323	0.999599636890184	up
Mmp10	573.987594983752	1.03754556773358	0.448251609065047	2.31464995719184	0.0206320965153229	0.999599636890184	up
Gm10705	264.823612620806	0.716817288520551	0.312374384475025	2.29473773825991	0.0217481586846472	0.999599636890184	up
Id1	972.328923241324	-1.46059	0.637117206523177	-2.2925	0.021876827551386	0.999599636890184	down
E230032D23Rik	242.428109659302	-0.559876	0.245666385470525	-2.27901	0.0226665139156179	0.999599636890184	down
Aif1	450.797967549209	0.556488665280202	0.246030117136277	2.26187213076829	0.0237053046926333	0.999599636890184	up
Lyz1	5223.86758574328	-1.53115	0.694429411081578	-2.2049	0.0274610796970441	0.999599636890184	down
Gm10263	90.7052379329313	-1.00718	0.456934229230319	-2.20421	0.0275094350609092	0.999599636890184	down
Rps15a-ps3	103.689072416158	-0.577058	0.264600054961696	-2.18087	0.0291929952121354	0.999599636890184	down
Snn	3623.36458594504	-0.506735	0.233028846989663	-2.17456	0.0296632315068499	0.999599636890184	down
Rpl17-ps10	11908.2813491489	-0.555895	0.256059029115461	-2.17096	0.0299339402169062	0.999599636890184	down
Mmp3	576.162204043029	0.692799756070068	0.321014742009963	2.15815557794092	0.030915737844765	0.999599636890184	up
Dynlt1a	634.503532436518	0.812682407336384	0.37774780843332	2.15138880806992	0.031445523830273	0.999599636890184	up
Tmeff1	3163.43599067495	-1.07146	0.498078391611946	-2.15118	0.0314619154321911	0.999599636890184	down
Pex11a	665.506484919184	-0.592973	0.276368664061432	-2.14559	0.0319058101326893	0.999599636890184	down
Apoo-ps	87.2295593892265	0.917082992925183	0.429167468189225	2.13688841979241	0.0326070681055269	0.999599636890184	up
Kcnj10	1090.56152631154	0.634985920809756	0.297927945218025	2.13134058419753	0.0330610938941911	0.999599636890184	up
Clec12a	8415.2	0.55902850354713	0.262644333425294	2.12846207742814	0.0332987909491661	0.999599636890184	up
Tmem120b	597.594234963405	-0.599957	0.28342233013476	-2.11683	0.0342742442041624	0.999599636890184	down
Snrpert	149.527406360141	-0.677628	0.321627143308739	-2.10687	0.0351285060786083	0.999599636890184	down
Ms4a6b	809.055318026639	0.556540562765817	0.265302644824162	2.0977573108428	0.0359265893242718	0.999599636890184	up
Olr1	415.438385273669	-0.902665	0.432848044236041	-2.08541	0.0370321704426719	0.999599636890184	down
Serpinf1	646.054263290496	1.66207910658514	0.802770410623674	2.07042896024763	0.0384121921870144	0.999599636890184	up
5430427O19Rik	326.451039011058	0.525572519041777	0.254519554882852	2.06495928882039	0.0389268524808559	0.999599636890184	up
Gm8129	73.917515090009	0.648525790284658	0.31505428725368	2.0584572771183	0.0395462583555329	0.999599636890184	up
Gm2962	446.101664453898	-0.602264	0.292684370685787	-2.05772	0.0396166389291915	0.999599636890184	down
Bmyc	218.773423043177	0.514434150280217	0.25137674980358	2.04646671055371	0.0407104744676124	0.999599636890184	up
Skil	5084.25275837208	-0.528066	0.259472276165856	-2.03515	0.0418354768132802	0.999599636890184	down
Ifi204	1107.40669685878	0.520231823391328	0.255959262607574	2.03247898939655	0.0421051886896586	0.999599636890184	up
Lsm5	90.2843864178795	1.07446085144312	0.529611039017837	2.02877351921461	0.0424813636579444	0.999599636890184	up
U2af1l4	513.160755069352	-0.512457	0.252697581172941	-2.02795	0.0425656611677823	0.999599636890184	down
Gm7334	108.792663425143	-0.664051	0.329091134543715	-2.01783	0.0436087385314916	0.999599636890184	down
Ifi27l2a	558.138800637492	0.8254446341402	0.413223525742836	1.99757415228557	0.0457628478381392	0.999599636890184	up
S100a9	120.863718783043	1.4311911446901	0.720861443032412	1.98539006146532	0.0471010908547226	0.999599636890184	up
Gm16199	43.3286499257504	0.816544288584867	0.414411448947021	1.97037096986492	0.0487958701355238	0.999599636890184	up
Hpgds	5801.92478427114	0.570027687050587	0.0994858729115604	5.72973499018622	1.00587655646072e-08	6.85835802511185e-05	up
Rgs18	1008.86197437243	1.0342581999155	0.181954114159638	5.68417045523958	1.31449123624568e-08	6.85835802511185e-05	up
Rps23-ps2	237.122401747049	-1.32212	0.329515950033412	-4.01232	6.01248644027815e-05	0.209134320014342	down

## Sheet: Day 7 Control vs UL41 mRNA+HSV2
id	baseMean	log2FoldChange	lfcSE	stat	pvalue	padj	Significant
mt-Tp	637.36551761703	-0.583436	0.150016173191201	-3.88915	0.000100594392136015	0.00471034368916712	down
F2rl3	333.326806898006	1.25042663851611	0.322616895202045	3.87588702610572	0.000106236970135449	0.00494378738296296	up
Nt5dc2	3697.76513144515	0.560348380183866	0.144779543225579	3.87035604409109	0.000108676516093564	0.0049993125545725	up
H2-Q6	1155.48918074804	1.19847815067213	0.309656540234843	3.87034664200281	0.000108680707708098	0.0049993125545725	up
Slc22a18	782.950146670803	-0.589962	0.152663802004144	-3.86445	0.000111339183379114	0.00509913926686273	down
Socs3	1072.33434323142	1.21846362742933	0.315767560336949	3.85873591995686	0.000113975011707104	0.00519706145085405	up
Amz1	9675.04926590302	-0.676289	0.175576856722788	-3.85181	0.000117246111311973	0.00528858097198524	down
Parp14	5458.90747692375	0.754182961937997	0.195805914597839	3.85168631645778	0.000117307227955107	0.00528858097198524	up
Rbpj-ps3	2603.20562338523	0.640590023373909	0.166356572561006	3.85070462508472	0.000117778477691605	0.00528858097198524	up
Cnnm2	1485.66299304884	0.517541857035793	0.134521991863954	3.84726578802964	0.000119443370133653	0.0053300327817761	up
mt-Nd4	144980.891152767	-0.976245	0.254015240961181	-3.84325	0.000121413225576703	0.00537202076894888	down
Slc6a4	4533.28110378781	-0.976512	0.255494768339125	-3.82204	0.000132349745982371	0.00583120695167898	down
Arap2	3271.54979425262	-0.819366	0.214850396055915	-3.81366	0.000136925862477151	0.00600747838649752	down
Tgfbr1	22124.5278206043	-0.79742	0.210928688294735	-3.78052	0.000156502448405326	0.00675288663739016	down
Cdkn2a	512.557549480087	-1.31809	0.348792755594557	-3.77902	0.000157447767420001	0.00676571846666522	down
Ppic	2202.81058433591	-0.607529	0.161065535705132	-3.77194	0.000161985096019318	0.00690387090870905	down
Ddit3	1278.73833580665	0.530586390324998	0.140800788120936	3.76834815632757	0.000164331398853777	0.00692761167134105	up
C1ra	1578.49544735963	0.570544650217812	0.1514167079189	3.76804289341307	0.000164532435787453	0.00692761167134105	up
Trim30a	4007.71455924235	0.657602973734085	0.174616137354419	3.76599198503255	0.000165889113498842	0.00695668322552173	up
C5ar1	2876.21174922078	0.826538364535747	0.220222843813459	3.75319085987225	0.000174597816260385	0.00728720762605459	up
Tmem38b	4406.59685494839	-0.509798	0.135860112858288	-3.75238	0.000175166549908035	0.00728720762605459	down
Nfil3	962.554145333677	1.03459590438376	0.275895119067206	3.74996088325775	0.000176862157213725	0.00732855018105443	up
Gstm2-ps1	314.724043652197	-0.771828	0.206196982547774	-3.74316	0.000181721366663622	0.00744131180667272	down
Igfbp4	4303.33077868932	1.0632757175211	0.284382968883139	3.73888676138699	0.000184836957466301	0.00753932621040277	up
Smad7	1253.08686406299	-0.82954	0.222756428218596	-3.72398	0.000196109086953866	0.00790645206939099	down
I830077J02Rik	272.741770355896	0.886860749509238	0.23870464705628	3.71530575732839	0.000202958126109861	0.00815111058784294	up
Tspan7	992.446887143163	-0.872392	0.235309798519411	-3.70742	0.00020938320162044	0.00834495950885739	down
Dennd3	2118.88713223801	-0.95551	0.257824323335939	-3.70605	0.000210515987860309	0.0083582051149709	down
Ighm	3013.74478734948	1.93575664215178	0.523313325757253	3.69903946044308	0.000216416955149477	0.00849558588598061	up
Gm28439	67781.449929026	-0.957978	0.259235258415762	-3.6954	0.000219539399666621	0.0085858816903328	down
Gpr157	2110.88151455246	-0.798288	0.216363291910152	-3.68957	0.000224633305141637	0.00875231706077975	down
Ugt1a6a	1130.11836713566	-0.633969	0.17229669241817	-3.67952	0.000233676310845066	0.00903721495497843	down
Mgst3	3235.64792124721	-0.602389	0.16378492496382	-3.67793	0.000235138809085336	0.00906021935228442	down
Unc119	5900.04250788196	-0.518731	0.141528684168611	-3.6652	0.00024714353706383	0.00948776769860481	down
Aldoc	3160.71678889845	-0.672269	0.183548936749405	-3.66261	0.000249655790101144	0.00954910534885036	down
Ctla2b	557.267294263617	0.860729552908757	0.238389150850082	3.61060706764316	0.000305481163821063	0.0113114691936863	up
Lipn	732.33006645985	-0.792891	0.22159076932138	-3.57818	0.000345999442334984	0.0125885929507383	down
Fzd7	4495.63009907127	-0.757105	0.212214	-3.56764	0.000360209859179071	0.0130149181645255	down
Dtx3l	2593.64235231842	0.656491599236053	0.184272245974353	3.56261788510149	0.000367174938867641	0.0132208300401928	up
Tmem8	3102.30605644851	0.555861883446268	0.157194097141614	3.53614985265955	0.000406004319632876	0.0144835275640791	up
Cd24a	1499.62392662132	-0.782851	0.221401341857977	-3.53589	0.000406404288093772	0.0144835275640791	down
Nr2f6	2260.96706562593	-0.524252	0.148636473222615	-3.52707	0.00042018173358043	0.0148730090238876	down
Ifit2	598.009955632049	1.2173480374034	0.346001801004177	3.51832861525684	0.000434274226505445	0.0152683214584844	up
Pmp22	7696.38720204104	0.631131086320347	0.180148983578478	3.50338410899448	0.000459386504293837	0.0160431902268771	up
Ccr1	21789.003050734	0.532178759657831	0.152161469538868	3.49746069928623	0.000469709914183308	0.016349036413007	up
Syn1	1497.59840471382	0.916250127878164	0.262498697025465	3.49049400343987	0.000482128432665631	0.0166701493175315	up
Golim4	3739.92694853674	-0.953943	0.273643839489805	-3.48608	0.000490160497631946	0.0168363681456341	down
mt-Tl1	1237.8884146485	-0.833646	0.239755710320756	-3.47706	0.000506937270022146	0.0172988201750694	down
Pgm2l1	1880.60888196041	-0.671945	0.193490443416676	-3.47276	0.000515139915341333	0.0174645811558253	down
Tap1	2866.61970136329	0.73053988434776	0.21088704283504	3.46412882710487	0.000531951688987633	0.0179181920529318	up
mt-Atp6	127751.202456956	-0.826852	0.238797329164599	-3.46257	0.000535050081532259	0.0179321174175585	down
Helz2	3326.98570601708	0.585629185799391	0.169149950451298	3.46218952022695	0.000535799715981447	0.0179321174175585	up
Dnmt3a	45033.7508256527	-0.542688	0.156951357744163	-3.45768	0.000544838955463999	0.0180522296825985	down
Cxcl16	7504.46697498568	0.827405981336034	0.239344896344559	3.45696103812009	0.000546303828739813	0.0180522296825985	up
Gm10925	137241.059832222	-0.828327	0.239978299558367	-3.45168	0.000557114880105131	0.0182991845877019	down
Id3	2542.54863435452	-2.27437	0.659213262855137	-3.45012	0.000560329327098366	0.018341563741571	down
Cxcl1	235.119625195522	0.992955555775351	0.288202992499757	3.44533395424819	0.000570354263054419	0.0186113725462945	up
Cd300ld5	3479.2405200834	0.586173522184989	0.170490214341912	3.43816520172495	0.00058567027364276	0.0190516168142608	up
Maf	4223.5154275064	0.687940466426869	0.200675906931593	3.42811689228532	0.000607783700753931	0.019587893219977	up
Trpv4	1154.74680277822	-0.561384	0.163838538916808	-3.42644	0.000611538304748912	0.019648255317502	down
Lipt2	355.691187540892	-0.771439	0.225203779557572	-3.42552	0.000613629914818981	0.0196549802777294	down
Adam8	50970.2529384238	0.622261673083835	0.182353073381043	3.41240024939729	0.000643934891675705	0.0203141031386034	up
Rpl17-ps5	1397.75799844882	-0.53403	0.156665726080696	-3.40872	0.000652674733525935	0.0205277999020416	down
Itgal	15914.2702723767	-1.51731	0.445481372740523	-3.406	0.000659220777416437	0.0206714214948422	down
D830050J10Rik	295.982366877085	-0.636655	0.187149655043591	-3.40185	0.000669309279368839	0.0209249326202677	down
Trex1	513.754596689631	1.12089269049481	0.329752385689242	3.39919509043714	0.000675844897921415	0.0209546959748468	up
Ifi202b	3905.9929825602	0.951107664854271	0.279835987792564	3.3988039649829	0.000676812086472732	0.0209546959748468	up
C1qc	5900.90034966065	1.73239128040943	0.509916824548914	3.3973997267926	0.000680295148005464	0.0209546959748468	up
F7	4938.68750907974	0.51876645710223	0.152800676064673	3.39505341509525	0.000686152124341806	0.0210729425952269	up
Upp1	263.816757359241	0.882758625335325	0.260209399468311	3.39249322714351	0.00069259644223442	0.0211558476970752	up
Gm20559	1469.14347766709	0.732796383354366	0.21635741629245	3.38697141014037	0.000706687517412075	0.0213272573896442	up
Plxdc1	4970.88098001519	-0.675518	0.199828692110478	-3.38049	0.000723577957400444	0.0217114972160214	down
Lrrc27	1418.9421522903	-0.665873	0.197190406005128	-3.3768	0.000733343056255685	0.0219414561416099	down
Trim36	754.748727164875	-0.759273	0.225721204913564	-3.36376	0.000768871151480968	0.0227889830564824	down
Rims3	1237.18271504538	-0.946127	0.281316269465498	-3.36322	0.000770399446364518	0.0227889830564824	down
Il4ra	4168.36991079237	0.649185459714615	0.193473620274568	3.3554210584023	0.000792442696096348	0.0233748209961527	up
G530011O06Rik	348.459212199719	1.05503053523106	0.314945907434948	3.34987853572593	0.00080847004319045	0.0237136072780749	up
Serpinb1c	604.68471257727	-0.711132	0.212351215460192	-3.34885	0.000811475897949196	0.0237351017545812	down
Arg2	1308.03041045871	0.965214223255868	0.290188055487647	3.32616799693521	0.000880488429376226	0.0253979562970899	up
Gm10222	20695.9201747948	-0.839486	0.252658275866012	-3.32261	0.000891779406896464	0.0255823092494859	down
St3gal5	5642.35480006952	-0.680638	0.205682347036666	-3.30917	0.000935730145579811	0.0266236898641536	down
Il17ra	4815.99127843602	-0.545931	0.165428656368379	-3.3001	0.00096650371098776	0.027238975531763	down
mt-Nd4l	20184.3811313627	-0.835392	0.253771211252258	-3.29191	0.000995096097516432	0.027635088963475	down
Hivep3	2677.41886446153	-0.574215	0.175622091702729	-3.26961	0.00107696543787254	0.0293625357589885	down
Plcb2	8990.09812650951	-0.573229	0.176555557238175	-3.24673	0.00116737443541568	0.0315328404885468	down
Gm2962	390.434363800135	-1.17805	0.362899132103844	-3.24622	0.0011694840155517	0.0315328404885468	down
Gm7331	618.151008469353	-0.550089	0.169539893670993	-3.2446	0.00117616516652848	0.0315328404885468	down
Fam129a	3600.82059795733	-0.556755	0.171614378059185	-3.24422	0.00117772531991316	0.0315328404885468	down
Abcd2	936.802526002365	-0.666057	0.206063454207735	-3.23229	0.00122802800111484	0.0327119091521458	down
Smpdl3b	340.878021703213	0.785210575592937	0.243765771218744	3.22116830294572	0.00127669150728116	0.0338355652767256	up
Cfap157	249.038048557817	-0.549465	0.171052027403289	-3.21227	0.00131691614704235	0.0346378801194364	down
Kazald1	595.121668778233	-1.67778	0.522874846650629	-3.20875	0.00133311094492544	0.034975739916863	down
Parp9	2874.75271595581	0.549009328479334	0.172774685462884	3.17760282421278	0.00148498023248918	0.0384768327237023	up
Stra6l	4152.7755625687	-0.506757	0.160635575610925	-3.1547	0.00160664351030023	0.0408736087935045	down
Gm15519	294.398365870269	0.516733041358514	0.163919876740171	3.15235132940946	0.00161961273738018	0.0409964363390141	up
Hpse	19208.5138287379	-0.512827	0.162698288468157	-3.15201	0.00162148326067926	0.0409964363390141	down
4933430I17Rik	376.868546327129	-0.703642	0.223855106675205	-3.14329	0.00167058043726005	0.0418309689961062	down
Btg3	907.683582339574	-0.681973	0.217316000175226	-3.13816	0.0017001096977562	0.0420676432795503	down
Phlda3	6678.77579786964	-0.640525	0.207600478642936	-3.08538	0.00203295316192943	0.0483555738425218	down
Itsn1	6399.56	0.584675917939924	0.19000035617746	3.07723590472556	0.00208929882258414	0.0494704269964253	up

## Sheet: Day 7 HSV-2 vs UL41 mRNA+HSV-2
id	baseMean	log2FoldChange	lfcSE	stat	pvalue	padj	Significant
Ccr1	22610.0917425775	0.634013840145634	0.164435503175008	3.8556992127841	0.000115399310109268	0.00793567858559623	up
S100a1	15939.0485016964	-0.617814	0.162605664713286	-3.79946	0.000145009398097849	0.00983712403312438	down
Serpinb1c	628.730900878522	-0.6516	0.173647192122302	-3.75243	0.000175126053502339	0.0114919318768855	down
mt-Co1	1228902.38701456	-0.604732	0.161255175047425	-3.75015	0.000176725845496702	0.0115216070700447	down
Stk32c	1696.95938781999	-0.895241	0.238989374787268	-3.74595	0.000179715370321686	0.011640918180837	down
Igtp	953.18364348768	0.691335110254613	0.184882666876504	3.73931814125335	0.000184520081786823	0.0117740131372169	up
H2bc4	4938.16079827736	0.512335321680631	0.1370220657134	3.73907165253404	0.000184701080686067	0.0117740131372169	up
Isg15	420.91685117583	0.582192556137444	0.155738348971311	3.7382735850416	0.000185288254549828	0.0117740131372169	up
Irgm1	4815.25978231364	0.539522021589669	0.144603777377787	3.73103684684621	0.000190693327606777	0.0118916832867829	up
Snn	2698.11259241184	-0.553028	0.149086762180318	-3.70944	0.000207719877263619	0.0127869188475575	down
mt-Ty	264.872442727203	-0.759184	0.205789912767321	-3.68912	0.000225028785125962	0.0136101747148473	down
Dnmt3a	49124.9334063977	-0.596328	0.16344822386516	-3.64842	0.000263855388931829	0.0154918602624302	down
mt-Nd4l	20720.4084064725	-0.746599	0.206115323064057	-3.62224	0.000292064827586666	0.016852476258449	down
mt-Tl1	1248.20653475275	-0.703297	0.195532580784321	-3.59683	0.000322124286831296	0.0182719086993571	down
Gm10222	21115.2016065704	-0.736617	0.204942902845016	-3.59426	0.000325319505225194	0.0183494822048368	down
Helz2	3509.07977828723	0.628663511775361	0.175686782280375	3.57831991465408	0.000345810015017787	0.0191819477943568	up
S1pr1	5441.92844947634	0.628286384375924	0.175832916578705	3.57320117644011	0.000352643624577392	0.0194535274217418	up
Phf11b	403.580710498263	0.935985232023518	0.262241965044415	3.5691664828129	0.000358118805366099	0.0196476109610691	up
Gm13341	467.053850924068	-0.724292	0.203769927857105	-3.55446	0.0003787577087699	0.0206669967176619	down
Fam149a	1604.85590184589	-0.612879	0.17284630966125	-3.5458	0.000391420856314885	0.0211256059606312	down
Ptgs1	5281.4059111113	0.628183342444836	0.180059139166167	3.48876122230664	0.000485264415396143	0.0249848960542424	up
Slfn5	11580.4482588572	0.829601068519117	0.238421489906572	3.47955659887959	0.000502244267949144	0.025560580672815	up
P2ry10b	1812.24489279951	-0.558947	0.160805089103083	-3.47593	0.000509092696282472	0.025560580672815	down
Il4ra	4463.70874395111	0.637276054680691	0.18334222045009	3.47588271330101	0.000509174913801096	0.025560580672815	up
Gm13340	1008.17506813819	-0.607173	0.175355396795844	-3.46253	0.000535120741851064	0.0265970903375479	down
Slc9a3r2	6661.14340312655	-0.542935	0.157820105265844	-3.44022	0.000581248052881479	0.0284669778094149	down
Gas7	12350.3358850735	0.530765951586719	0.15451070798212	3.43514024703155	0.000592247237296366	0.0287254215577561	up
mt-Atp8	36864.071358011	-0.659403	0.193469472807634	-3.40831	0.000653671439958225	0.0314012500343568	down
Gbgt1	473.134038494139	0.719046911573207	0.211697120820512	3.39658332993037	0.000682327784681939	0.0324671609393681	up
Irgm2	1054.59257898214	0.653085681299691	0.19266678109859	3.38971605575067	0.000699650513121732	0.032824725008141	up
Ece1	2842.54215080102	0.626045783109343	0.184832019799384	3.38710675665856	0.000706338966137303	0.03292465044654	up
Sh2d1b1	1495.58884312331	-0.57509	0.170003732468761	-3.38281	0.000717488078161908	0.0330872000708395	down
Slc7a2	14032.8532314887	-0.669998	0.198080710819285	-3.38245	0.000718427252534165	0.0330872000708395	down
Tmem221	224.935121428571	0.731044283688525	0.216263987006996	3.38033296160806	0.000723980665121437	0.033100190253243	up
Tmem151a	1462.6919326153	-0.83696	0.247633658741349	-3.37983	0.000725302973676639	0.033100190253243	down
Egln3	471.665119419955	1.16503767830381	0.345290442405406	3.37408029654042	0.000740627604072117	0.0334950502021804	up
Bcl3	806.815880486965	0.516189928832252	0.153771881802419	3.35685512059676	0.000788344100078187	0.0350220122335619	up
Ms4a6b	1457.17593508395	0.865052863057151	0.259120526620858	3.33841889848767	0.000842566224113867	0.0372659246260054	up
Rom1	231.424686411897	0.577898818633859	0.173260529476084	3.33543260188196	0.000851667958502552	0.0373395035081468	up
mt-Tc	311.489288103206	-0.549771	0.165187816587232	-3.32816	0.000874223453197922	0.0378811600304532	down
Kcnj10	1921.14071102289	0.766491699525091	0.231427030862543	3.31202321815359	0.000926238583682037	0.0397411768383233	up
Pf4	2436.85021149277	1.52887538900907	0.462467391180244	3.30590960177169	0.000946686245652043	0.0404456591759426	up
C1qtnf6	1182.2109553768	0.571695652726398	0.173429128691447	3.29642233135772	0.000979246866862808	0.0411365629426887	up
Ctla2b	581.867932549687	0.953578444518929	0.291946251920273	3.26628082479832	0.00108970126014018	0.0441153252089009	up
Ifi204	1987.04201275704	0.879537787278061	0.27115407959716	3.24368266405856	0.00117995125284377	0.0473459195563581	up
Mt2	934.800498911359	0.537719754848839	0.166199959162183	3.23537838131546	0.00121481625695938	0.0483998223010802	up
Ltb4r1	223.345481870974	0.770253227906216	0.240091350096919	3.20816733962004	0.00133583748095026	0.0515838781105406	up
Clec4e	1375.35481787381	0.745721483452964	0.23277690200252	3.20358883135617	0.00135726161656238	0.0520110940087264	up
Ly6a	605.207277059859	1.2294	0.38686768101822	3.17783441851299	0.00148379463366442	0.0564291595529955	up
F2rl3	389.700471024004	0.850330578990499	0.268435910651709	3.16772289119614	0.00153637887316293	0.0573429140764156	up
Gm13502	232.542347871581	-0.6522	0.206999468127041	-3.15073	0.00162861553967115	0.0599164925507965	down
Fut7	515.328447999381	-0.572898	0.181836146744801	-3.15063	0.00162920343290512	0.0599164925507965	down
Zfp36l1	2139.96879142106	0.610213312541466	0.193869104737247	3.14755315638608	0.00164643167174384	0.0603291021325114	up
Usp35	725.668070608146	0.560166536462793	0.178203326093854	3.14341235229118	0.00166990416876786	0.0607571483853402	up
Cmpk2	735.17661104757	0.833055951385641	0.265021053919172	3.14335762788006	0.00167021642971652	0.0607571483853402	up
Trim36	801.71768247023	-0.749356	0.239634584999754	-3.12708	0.00176553212909715	0.0633069377719119	down
Cd86	731.852621852933	0.511425931856784	0.164165308241126	3.11531064228017	0.00183751284623084	0.0649599611836535	up
Nxpe5	2923.09803221117	1.56239172091896	0.503805196320843	3.10118222743373	0.00192749631905146	0.0671946633447108	up
Ifitm2	7752.75506637949	0.576775121953629	0.186115579956434	3.09901579485523	0.0019416466853769	0.0674238719784781	up
Ms4a7	15999.8157738362	0.602696158439659	0.194956723211415	3.09143561971999	0.0019919117192419	0.0686116596252153	up
Mki67	4321.59146851397	-0.570575	0.184784491638871	-3.08778	0.00201655082191614	0.0690995571741912	down
Dusp2	312.860962215975	-0.691364	0.223981339420066	-3.0867	0.0020238836280372	0.0691149375016786	down
Atp8b1	1016.27786671632	-0.697776	0.226501609469272	-3.08067	0.0020653724734957	0.069384458781433	down
Slfn8	1471.72492268798	0.8851221707573	0.287355832686126	3.08023039756463	0.00206840521891638	0.069384458781433	up
Mmp8	10710.2361160223	0.707369727139738	0.229774153813498	3.07854349760284	0.0020801516029095	0.069384458781433	up
Tap1	3214.35194400916	0.548301076124516	0.179296893327455	3.05806233420419	0.00222773231141744	0.0728548286860948	up
C130026I21Rik	401.534413208554	0.603418923812785	0.198142810237392	3.04537380432748	0.00232391280137379	0.075189732320055	up
Aif1	731.592927106187	0.623839341808733	0.205310400758762	3.03851796841865	0.00237744926309801	0.0760178044633888	up
Mmp14	13693.8209730481	0.542339710361983	0.179158314464977	3.02715	0.0024686859959839	0.0774550231239949	up
Ptgs2	2672.60260842161	0.51295983002338	0.170599977427932	3.00679893255011	0.00264014327930379	0.0813099341233436	up
Trim30a	4459.63131270395	0.507340303217278	0.171226862477459	2.96297143962483	0.00304684837831787	0.0906329296011566	up
Adam8	56141.4576775159	0.509839027936026	0.172088715612782	2.96265229315336	0.00305000888310677	0.0906329296011566	up
Cdkn2a	464.899252731338	-0.979294	0.330615001151228	-2.96204	0.00305610695084607	0.0906329296011566	down
Ifit2	696.639798160101	0.835423737191644	0.284364724398462	2.93785995769651	0.00330486271349658	0.0947921898603346	up
Cfp	11536.2101749229	0.769969249951313	0.264053854626228	2.91595534949192	0.00354601244256034	0.0993550142426242	up
Cav1	2437.75764671546	0.842667700834758	0.289042824219691	2.91537319118594	0.00355263447341654	0.0993550142426242	up
Igfbp4	4971.37805345158	0.736011511576677	0.255567105144278	2.87991489030315	0.00397782536851081	0.107358512634001	up
Slc2a3	909.813820999965	0.571659988703131	0.199294179249507	2.86842290555531	0.00412523720336709	0.110641329105301	up
Ccl6	43647.6773449921	1.42775244282291	0.498591164664027	2.86357349269314	0.00418891626428969	0.111102466300762	up
H3c15	228.23993877669	0.606971006458453	0.212337512396314	2.85852	0.00425622400437247	0.112453918431315	up
Csf3r	2790.08120530976	0.785568487330071	0.275051199362453	2.85608093747985	0.00428905782148508	0.113023990886379	up
Rpl22l1	1528.3481839258	-0.511318	0.18042101040321	-2.83403	0.00459656586416247	0.118029466179517	down
Slc36a2	1534.97284492954	0.691546925512263	0.244400279779528	2.82956683247705	0.0046611063793592	0.118942652681956	up
Inhba	1942.29283070563	0.719986466379891	0.254933997641125	2.82420733618052	0.00473977127445581	0.119867263464827	up
Arl5c	644.914324464632	0.529506060327758	0.188457339323652	2.80968659659573	0.00495897634611865	0.12354372832514	up
Parp14	6169.53308172016	0.542150594177017	0.193379887368185	2.80355212507075	0.00505430615242516	0.12477287439826	up
Gpr176	917.188910224006	-0.668817	0.239754532359785	-2.78959	0.00527745871641388	0.129549353332018	down
Ms4a6c	2591.03799917093	1.24380144953033	0.447694711269054	2.77823574463186	0.00546549490970014	0.131366718602012	up
H4c9	638.326413184807	0.594614344890439	0.215602000428294	2.75792591770593	0.00581693790969656	0.137416603796126	up
Gm10134	699.756784209666	0.56586738456463	0.206479967688536	2.74054374813837	0.00613376157145997	0.141570037189559	up
Gm44126	127.692557959412	-1.266	0.463238222237567	-2.73293	0.00627743709709233	NA	down
St3gal5	6001.09176300894	-0.673355	0.24681920781594	-2.72813	0.00636945189878783	0.144681667565226	down
Fcgr1	3096.69105995943	1.21294393805875	0.447633515864832	2.70968078812269	0.00673479903649237	0.151392017195325	up
Pcx	965.777922202807	-0.509391	0.188067399750111	-2.70856	0.00675763712104028	0.151392017195325	down
Gpx3	5675.06628049025	-0.79012	0.294809737101647	-2.6801	0.00735999377932611	0.15925503781128	down
Cenpe	875.730605265947	-0.570728	0.213993415483929	-2.66704	0.00765233851722878	0.162430187553863	down
Syn1	1690.53347672027	0.693531466879022	0.260107794395242	2.66632327759151	0.00766859123370789	0.162431763684446	up
4930430E12Rik	2054.32006642906	0.570092893821048	0.213940329912132	2.66472849721786	0.00770505016565778	0.16286042876464	up
Ighm	3700.23703524852	1.14705443625725	0.436761731965976	2.6262704635181	0.00863261936955332	0.176880609123092	up
Smpdl3b	381.43262420794	0.607938746789895	0.235588560492685	2.58051046926267	0.00986543649230461	0.18974900839605	up
